# Supplementary material for: The FIB-4 Index Predicts the Development of Liver-Related Events, Extrahepatic Cancers, and Coronary Vascular Disease in Patients with NAFLD
Source: Nutrients. 2022 Dec 23;15(1):66. doi: 10.3390/nu15010066 (PMC9824239; doi:10.3390/nu15010066)
Supplement: Supplementary file 1 [file nutrients-15-00066-s001.zip]

Archive with 1 entries (1 files):
- nutrients-2084303-supplementary.pdf
